# Supplementary material for: Synthesis and Anti-Melanoma Activity of L-Cysteine-Coated Iron Oxide Nanoparticles Loaded with Doxorubicin
Source: Nanomaterials (Basel). 2023 Feb 4;13(4):621. doi: 10.3390/nano13040621 (PMC9966685; doi:10.3390/nano13040621)
Supplement: Supplementary file 1 [file nanomaterials-13-00621-s001.zip]

Archive with 1 entries (1 files):
- nanomaterials-2165122-supplementary.pdf
